# Supplementary material for: Modeling Stratum Corneum Swelling for the Optimization of Electrode-Based Skin Hydration Sensors
Source: Sensors (Basel). 2021 Jun 9;21(12):3986. doi: 10.3390/s21123986 (PMC8229638; doi:10.3390/s21123986)
Supplement: Supplementary file 1 [file sensors-21-03986-s001.zip]

Archive with 1 entries (1 files):
- sensors-1204060-supplementary.pdf
